# Supplementary material for: Ligand Engineering Triggered Efficiency Tunable Emission in Zero-Dimensional Manganese Hybrids for White Light-Emitting Diodes
Source: Nanomaterials (Basel). 2022 Sep 10;12(18):3142. doi: 10.3390/nano12183142 (PMC9501502; doi:10.3390/nano12183142)
Supplement: Supplementary file 1 [file nanomaterials-12-03142-s001.zip]

Archive with 1 entries (1 files):
- nanomaterials-1890324-supplementary.pdf
